# Supplementary material for: Mental Health Consequences of the Three Mile Island, Chernobyl, and Fukushima Nuclear Disasters: A Scoping Review
Source: Int J Environ Res Public Health. 2021 Jul 13;18(14):7478. doi: 10.3390/ijerph18147478 (PMC8304648; doi:10.3390/ijerph18147478)
Supplement: Supplementary file 1 [file ijerph-18-07478-s001.zip]

Archive with 2 entries (2 files):
- ijerph-1252749-Supplementary Material 1.pdf
- ijerph-1252749-Supplementary Material 2.pdf
